# Supplementary material for: Circulating Alpha-Tocopherol Levels, Bone Mineral Density, and Fracture: Mendelian Randomization Study
Source: Nutrients. 2021 Jun 5;13(6):1940. doi: 10.3390/nu13061940 (PMC8228419; doi:10.3390/nu13061940)
Supplement: Supplementary file 1 [file nutrients-13-01940-s001.zip]

Archive with 1 entries (1 files):
- nutrients-1251714-SI.pdf
